# Supplementary material for: Integrative Evaluation of Atrial Function and Electromechanical Coupling as Predictors of Postoperative Atrial Fibrillation
Source: Medicina (Kaunas). 2025 Nov 14;61(11):2038. doi: 10.3390/medicina61112038 (PMC12654043; doi:10.3390/medicina61112038)
Supplement: Supplementary file 1 [file medicina-61-02038-s001.zip]

Archive with 1 entries (1 files):
- medicina-3953258-supplementary.pdf
